# Supplementary material for: Cytogenetic and Transcriptomic Analysis of Human Endometrial MSC Retaining Proliferative Activity after Sublethal Heat Shock
Source: Cells. 2018 Oct 25;7(11):184. doi: 10.3390/cells7110184 (PMC6262560; doi:10.3390/cells7110184)
Supplement: Supplementary file 1 [file cells-07-00184-s001.zip]

Archive with 6 entries (5 files):
- cells-363926-supp/
- cells-363926-supp/Supplementary Table 1.pdf
- cells-363926-supp/Supplementary Table 2.pdf
- cells-363926-supp/Supplementary Table 3.pdf
- cells-363926-supp/Supplementary Table 4.pdf
- cells-363926-supp/Supplementary Table 5.pdf
